# Supplementary material for: Structure of a photosystem I-ferredoxin complex from a marine cyanobacterium provides insights into far-red light photoacclimation
Source: J Biol Chem. 2021 Nov 15;298(1):101408. doi: 10.1016/j.jbc.2021.101408 (PMC8689207; doi:10.1016/j.jbc.2021.101408)
Supplement: Data S1 [file mmc2.zip]

Archive with 2 entries (2 files):
- cone_scan_data.html
- cone_scan_data.ipynb
